# Supplementary material for: A diagnostic model for differentiating tuberculous spondylitis from pyogenic spondylitis: a retrospective case–control study
Source: Sci Rep. 2023 Jun 26;13:10337. doi: 10.1038/s41598-023-36965-w (PMC10293228; doi:10.1038/s41598-023-36965-w)
Supplement: Supplementary file 1 — Supplementary Information 1. [file 41598_2023_36965_MOESM1_ESM.xlsx]

## Sheet: Sheet1
				Laoratory findings
				blood infection markers								function of blood coagulation					kidney function tests		liver function tests				serum electrolytes				CT			MRI
				3.5-9.5*10^9/L	1.8-6.3*10^9/L	0.02-0.52*10^9/L	0-0.06*10^9/L	1.1-3.2*10^9/L	0.1-0.6*10^9/L	0-26mm/hour	0-10mg/L	125-350*10^9/L	11.0-14.5s	28-44s	14-21s	2-4g/L	45-84umol/L	75-145ml/min	40-55g/L	20-40g/L	7-40U/L	13-35U/L	3.5-5.3mmol/L	137-147mmol/L	2.03-2.54mmol/L	99-110mmol/L				vertebral involvement								cord signal changes	abscesses
No.	sex	age（years）	Course of disease（months）	leukocyte（WBC）	neutrophil（N）	eosinophil（E）	basophil（B）	lymphocyte（L）	monocyte（M）	ESR	CRP	platelets（PLT）	prothrombin time（PT）	activated partial thromboplastin time（APTT）	prothrombin time（TT）	fibrinogen（FIB）	creatinine（Cr）	GFR	albumin（A）	globulin（G）	ALT	AST	K	Na	Ca	Cl	Disc space narrowing	Bone destruction of vertebral body	Destruction of pedicle bone	single-segment	multiple-segments	cervical	thoracic	lumbar	sacral	spinal cord compression	radicular compression	√/×	unifocal	multifocal	intradiscal	epidural	paravertebral
1	M	75	6	5.99	3.85	0.26	0.07	1.34	0.49	100	22.68	273	11.2	25.5	16.4	3.46	48.3	104.1	36.5	29.3	35.6	27.6	3.28	143.8	2.17	104.3	√	√	√		√		√			√		×		√			√
2	M	74	2	8	5.58	0.1	0.03	1.46	0.82	120	61.65	214	12.8	29.6	18.2	5.13	55.3	99.1	39.4	34.3	37.9	50.2	3.83	136.6	2.18	104.4	×	√	×		√			√		√		×		√	√	√	√
3	F	71	3	3.74	2.33	0.04	0.01	1.12	0.24	83	22.34	237	13.9	33.9	16.8	5.29	66.3	80.2	38.6	33.4	7.1	18	3.38	146.1	2.21	105.4	√	√	√		√		√			√		×		√	√	√	√
4	F	70	2	9.82	8.29	0.04	0.03	0.64	0.82	67	22.04	316	14.8	40.4	14.9	5.4	68.4	77.8	42	33.6	13.8	21.9	4.71	135.6	2.19	99.4	√	√	×		√		√			√		×		√			√
5	M	69	6	5.71	3.31	0.07	0.02	1.35	0.95	29	36.66	140	11.3	29.1	17.4	5.46	72.2	92	34.8	23.5	47.5	36	4.16	142	2.11	104.3	√	√	×		√		√					×		√	√		√
6	F	68	2	5.12	3.72	0.07	0.04	0.99	0.31	77	1.15	186	10.7	23.8	16.6	3.78	53.1	93.6	37.5	31.8	12.9	25.6	4.02	140.6	2.23	106.9	√	√	×		√		√	√		√		×		√	√	√	√
7	F	67	2	4.89	3.18	0.15	0.02	0.98	0.56	120	21.23	242	11.3	25.4	16.7	5.6	56.9	92.2	40.3	29.9	5.7	18.1	4	138.6	2.17	101.3	√	√	√		√		√	√				×		√			√
8	M	66	12	9.29	7.3	0.15	0	1.05	0.8	14	15.56	242	10.3	21.1	16.7	3.99	55.3	104.9	41.6	24.7	45.1	27.2	4.46	147	2.22	109.2	×	√	×	√				√		√		×
9	M	66	1	4.98	3.23	0.09	0.02	1	0.63	22	41.31	278	13.1	28.4	18.6	5.8	60.5	101	45.2	27.5	32.8	45.7	4.5	141	2.36	104.6	×	√	×		√		√					×		√			√
10	M	65	6	5.57	4.25	0.02	0.02	1.02	0.25	72	23.75	245	11.8	25.9	17.1	8.45	108.5	62.5	42	33.6	10.6	16.1	4.99	136.4	2.39	105.8	×	√	×		√			√	√	√	√	×		√	√	√	√
11	M	65	24	8.41	5.54	0.13	0.03	2.04	0.66	102	2.43	277	11.8	25.4	17.7	4.29	123.7	53.3	34.8	27.4	17.3	19.1	4.3	141	2.14	107.3	√	√	×		√		√	√		√	√	×
12	M	65	12	4.45	2.99	0.11	0.03	1.01	0.31	3	0.5	219	10.3	22.1	17.7	1.93	83.8	85.4	39.2	20.7	20.5	24.3	5.59	147.9	2.32	112.9	√	√	×		√		√			√		√		√		√	√
13	M	64	6	5.8	3.79	0.08	0.01	1.43	0.5	52	16.05	182	10.8	30.3	17.4	5.13	66.1	98.8	36.5	25.9	17.8	22.5	3.54	140.5	2.02	109.9	×	√	×		√		√					×
14	M	63	12	4.96	4	0.06	0	0.4	0.5	52	56.78	112	11.7	32.8	17.6	3.99	54.4	107.8	29.9	28	21.5	30.5	3.39	141.9	1.93	112.2	×	√	×		√		√			√		×		√		√	√
15	M	59	12	5.23	3.49	0.09	0.01	1.24	0.4	11	2.49	255	11.1	26.8	17	3.09	92.8	78.8	42.1	34.5	23.2	20.3	4.85	143.7	2.26	105.8	√	√	√		√		√			√		×		√	√		√
16	F	59	6	5.94	4.66	0.02	0.03	0.71	0.52	39	25.55	244	12.2	29.4	16	3.9	55.2	98.5	42.8	24.5	27.1	22.5	3.86	141.6	2.31	106.1	√	√	×		√		√					×		√			√
17	M	59	12	5.4	4.2	0.14	0.02	0.5	0.55	64	22.19	203	12.1	29.2	16.7	5.83	75.5	96.9	39.9	27.2	283.8	230.4	4.04	147.8	2.27	110.8	√	√	×		√		√					×		√	√		√
18	M	58	5	4.77	3.23	0.14	0.03	1.04	0.33	84	21.83	197	12.8	27.3	16.8	4.37	68.8	101.4	36.3	26.8	15.7	24.4	3.97	139.8	2.16	104	√	√	×		√		√	√		√		×		√	√	√	√
19	M	57	24	7.26	6	0.09	0.02	0.48	0.67	85	43.07	271	11.3	30.4	16.9	5.8	51.7	114.8	34.6	33	15.8	18.7	3.54	140.1	1.96	105.3	√	√	×		√			√		√		×		√	√	√	√
20	M	56	72	6.85	5.01	0.21	0.03	1.03	0.58	78	11.53	321	11.4	27.1	17	4.96	67	104	38.5	34.3	18.2	24.6	4.36	138.6	2.24	103.5	√	√	×		√			√	√	√		×
21	M	56	12	5.27	4.38	0.04	0.03	0.45	0.37	43	27.25	375	13.9	44.1	16.6	5.36	47.2	120.1	38.1	31.1	31.7	32	3.61	139.7	2.39	100.2	×	√	×		√		√			√		×		√	√	√	√
22	F	55	60	6.46	4.02	0.01	0.02	1.63	0.77	75	16.95	292	12.8	28.4	17.5	4.99	61.5	97.7	40.4	36.1	20.9	32	4.04	141.8	2.17	108.6	×	√	×	√				√				×
23	F	55	3	4.13	2.64	0.02	0.02	1.07	0.37	57	24.24	206	12.5	28	15.7	4.26	49.4	105.1	37.7	25.1	16.2	19.1	3.86	144.8	2.21	113.5	√	√	×		√			√			√	×		√			√
24	M	54	6	5.83	3.99	0.19	0.02	1.19	0.44	14	2.74	225	10.7	28.4	18.1	3.25	75.1	100.6	48.2	28.5	15.5	25.6	4.04	144.3	2.31	106.8	√	√	×		√		√					×
25	F	54	4	4.08	2.5	0.09	0.02	1.18	0.29	115	20.99	232	11.8	27.2	16	6.21	36.9	116.5	41.6	27.6	12.1	18.4	3.43	142	2.27	108.1	√	√	×		√		√	√		√	√	×		√	√	√	√
26	F	54	12	7.41	4.07	0.15	0.04	2.78	0.38	120	7.12	215	12.1	29.2	17	4.67	76.8	75.7	39.6	37.2	26.4	28.6	4.16	137	2.36	104.3	√	√	×		√		√					×		√			√
27	F	54	36	6.53	4.77	0.07	0.02	1.43	0.24	57	4.35	273	10.2	22.5	16.2	5.6	60.3	99.1	43.7	34.5	16.3	21.8	4.38	143.2	2.35	108.5	×	√	×		√			√				×		√	√		√
28	M	54	12	11.07	9.32	0.01	0.03	0.76	0.94	68	94.37	261	13.2	40.6	17.2	6.5	47.1	121.9	35.2	25.9	46.4	36.1	3.82	140.3	2.11	100.5	√	√	×		√		√			√		×		√			√
29	F	53	12	7.46	5.65	0.15	0.02	0.93	0.72	56	24.46	279	13.9	37.1	15.2	7.67	81.3	71.1	40.9	27.5	13.4	11.4	4.76	135.2	2.47	98.1	√	√	×		√		√			√		×		√	√	√	√
30	M	52	9	9.71	5.99	0.3	0.02	2.74	0.66	47	15.69	326	12	27.7	16.3	7.49	68.7	105.8	43.1	26.3	20.2	15.3	4.16	145.8	2.34	112	√	√	×		√		√					×		√	√		√
31	M	52	6	3.42	2.05	0.17	0.02	0.87	0.31	66	2.79	126	12.2	29.1	18.8	2.42	59	112.7	33.7	32.3	18.3	24.4	3.52	142.1	2.01	107.8	√	√	×		√			√				×		√	√		√
32	F	51	4	4.85	2.33	0.26	0.02	1.91	0.33	30	1.46	259	10.5	27.9	18.1	3.74	53.4	105.3	43.5	32.4	22.5	26.3	4.59	145.8	2.43	103.9	√	√	×		√		√			√		×		√	√		√
33	F	51	6	8.98	5.27	0.31	0.06	2.61	0.73	63	7.1	327	12.2	33.5	16.7	4.1	66.4	92.1	39	38.6	15.4	21.2	4.04	140.2	2.41	107.3	√	√	×		√		√					×		√	√		√
34	M	50	10	8.57	7.1	0.09	0.03	0.81	0.55	32	5.53	280	12.9	32.6	14.7	4.37	48.5	123.8	37.6	25.9	11.6	19.3	4.29	136.3	2.11	109.4	√	√	√		√		√					×		√	√		√
35	F	50	6	6.62	4.42	0.39	0.04	1.34	0.44	51	0.5	229	11.9	31.3	17.1	3.61	48.6	109.4	39	29.1	8.7	17.1	3.99	141.9	2.24	108.9	√	√	×		√		√	√		√		×		√		√	√
36	F	50	5	6.24	4.41	0.16	0.05	1.36	0.27	22	0.5	227	12.3	34	16	3.55	51.1	107.6	45.3	24.5	9.2	15.4	4.35	144.7	2.39	107.8	√	√	×		√		√					×
37	F	49	2	4.54	3.11	0.16	0	0.94	0.33	35	4.27	279	11.3	25.7	17.5	3.51	60.1	102.7	38.6	30.7	11.5	15.8	4.6	142.9	2.19	109.4	√	√	×		√			√				×		√		√	√
38	M	49	2	8.08	5.64	0.18	0.03	1.67	0.56	36	38.5	347	12.2	29.8	17	6.22	72.7	105.6	42.4	32.3	10.1	15.4	5.15	142.9	2.34	104.3	√	√	×		√		√			√		×		√		√	√
39	M	49	2	5.04	3.16	0.43	0.08	0.88	0.49	30	9.55	264	12.3	30.5	17.9	4.05	58.8	115.2	34.8	27	128.6	110.5	4.4	143	2.16	109.3	√	√	×		√		√					×		√			√
40	F	48	10	6.23	3.81	0.22	0.04	1.73	0.43	10	2.61	260	10.7	24.9	17.9	2.77	46.3	112.7	42.2	32.3	117.2	72.2	4.04	146	2.16	105.2	√	√	×		√		√					×		√	√		√
41	F	48	1	3.38	2.72	0.01	0.01	0.37	0.28	89	82.33	263	11.4	29.1	16.8	4.37	49.3	110.4	37.3	27.7	31.6	42.1	4.12	141.7	2.28	106.6	√	√	×		√			√				×	√		√
42	F	46	12	6.32	4.61	0.05	0.01	1.06	0.59	120	25	306	12.1	29.1	15.2	4.73	42.1	118	40.4	28	20.5	21.1	3.76	137.5	2.3	103.3	√	√	×		√		√	√		√	√	×		√	√	√	√
43	F	45	6	6.51	4.36	0.1	0	1.57	0.48	55	17.81	253	11.5	25.6	14.5	4.99	51.2	111.4	37	29.3	14	16.8	3.71	140.5	2.17	109.1	√	√	×	√				√				×
44	M	45	12	6.78	4.91	0.21	0.02	1.19	0.45	28	19.35	183	14.5	38.4	17.9	5.14	73.3	108.2	46.8	25.9	28.7	42.2	4.57	138.8	2.37	102.6	√	√	√		√		√					×		√	√		√
45	F	45	12	3.96	2.9	0.23	0.23	0.54	0.27	43	10.84	198	11.5	27	17.4	2.35	72.6	86.3	34.2	32.9	22.9	28.9	3.84	143.6	2.08	108.5	√	√	×		√			√		√	√	×	√		√
46	F	43	1	9.54	7.9	0.1	0.06	0.76	0.73	59	11.94	276	10.5	25.8	18	4.18	52.3	112.2	33.4	25	12.5	16.2	4.35	139.2	2.12	115.2	√	√	√		√			√				×
47	F	39	12	6.93	4.9	0.3	0.03	1.02	0.68	37	34.44	206	13.3	28.3	17.8	4.18	37.9	128.3	37.9	32.2	34	47.4	4.14	143.7	2.11	105.7	√	√	√		√		√			√		√		√		√	√
48	M	37	1	8.47	6.1	0.35	0.09	1.06	0.87	46	30.71	350	13.6	47.4	15.8	4.79	66.1	119.5	39.8	32.1	14.7	14.8	5.38	142.6	2.25	106.1	√	√	×		√		√			√		×		√	√	√	√
49	M	35	6	5.42	4.17	0.08	0.01	0.59	0.57	12	24.42	105	12.7	28.5	17	3.82	59.8	107.7	35.7	25.1	14	15.9	3.7	141.2	2.07	107.8	√	√	√		√		√			√		×		√			√
50	M	35	6	7.53	5.24	0.16	0.05	1.62	0.47	32	7.03	363	10.6	27.6	17.4	4.38	60.7	125.5	41.9	27.9	79.6	29.9	4.02	139.6	2.25	105.6	√	√	×		√			√				×		√	√
51	M	32	3	6.31	4.39	0.33	0	1.16	0.43	57	2.33	212	12.4	28.2	16.5	3.74	43.3	147.2	40.9	33.2	10.4	17.9	4.42	141.3	2.23	105.2	×	√	√		√	√	√	√	√	√		×		√		√	√
52	F	31	1	4.47	3.27	0.06	0.01	0.77	0.35	97	6.23	245	12.6	29.2	16.8	4.86	46.7	126.7	36.5	34.9	7.1	13.6	3.4	143.6	2.23	107.8	√	√	×		√			√	√	√		×		√	√		√
53	F	29	9	7.41	5.79	0.02	0.02	1.04	0.53	95	22.48	345	16.7	40.7	15.5	5.11	42.2	132.8	43.5	32.4	2.5	12.6	4.5	140	2.21	104.3	√	√	×		√			√		√	√	×		√	√		√
54	M	27	1	6.94	5.34	0.25	0.05	0.85	0.45	31	18.63	232	12.5	31.4	17.4	5.28	92.9	98.5	41.7	31.9	8.3	13.9	4.14	143.6	2.32	108	√	√	×		√			√				×		√	√		√
55	F	25	12	4.34	3.08	0.03	0.01	0.79	0.43	66	25.72	252	12.2	29.4	17.1	4.09	55.3	125	39.9	31.7	6.5	10.3	3.95	139.2	2.43	108.8	√	√	×		√			√	√			×	√		√
56	M	25	12	4.71	2.99	0.1	0.01	1.24	0.37	19	4.1	241	13.9	37.6	16.2	4.14	71.7	125.7	43.7	22.9	53.4	47.9	4.66	141.7	2.41	105.8	√	√	×		√			√		√		×	√		√
57	M	24	5	7.45	5.96	0.06	0.03	1.07	0.34	61	22.73	346	12.6	34.1	17.1	5.8	61	135.3	43.1	33	10.7	8.5	5.12	142.2	2.46	102.6	×	√	×		√			√	√			×		√			√
58	M	24	12	6.29	4.21	0.3	0.04	1.27	0.48	36	4.45	185	13.6	40.3	15.8	3.89	54.3	141.9	42.1	23.9	18.3	23	4.22	144.6	2.37	105.1	√	√	×		√		√	√		√		√		√	√		√
59	M	23	6	8.99	6.63	0.16	0.04	1.16	1	44	16.77	284	11.9	30.4	17.5	4.28	84.5	113.6	39.7	30.3	9.4	22.1	3.93	140.2	2.27	103.5	√	√	×		√		√	√	√	√		×		√		√	√
60	F	23	2	9.39	7.82	0.05	0.03	0.89	0.6	113	50.71	376	12.3	32.6	15.6	6.21	43	137.7	40.6	31.8	9	16.1	4.65	140.8	2.24	106.7	√	√	×		√		√			√		×		√		√	√
61	F	22	1	8.42	5.95	0.06	0.02	1.74	0.65	34	3.22	273	14	33	16.1	4.68	44.4	137.2	49.2	30.7	18.1	27.2	4.61	141.5	2.46	101.4	√	√	×		√		√			√		×		√	√	√
62	M	22	2	12.7	10.6	0.09	0.04	1.23	0.74	29	45.17	458	11.9	29.9	17.2	6.73	65.5	133.2	47.5	43	11.6	12	4.94	137.3	2.46	101.7	√	√	×		√			√				×		√	√		√
63	M	21	6	9.13	7.33	0.08	0.03	1.03	0.66	75	17.21	297	15	41.1	16.2	4.7	57.3	141.8	45.1	30.2	11.6	15.2	4.08	137.8	2.39	103.8	√	√	×		√			√			√	×		√	√	√	√
64	M	65	12	4.45	2.99	0.11	0.03	1.01	0.31	3	0.5	219	10.3	22.1	17.7	1.93	83.8	85.4	39.2	20.7	20.5	24.3	5.59	147.9	2.32	112.9	√	√	×		√		√			√		√		√	√	√	√
65	M	48	12	7.13	5.35	0.04	0.01	1.2	0.52	36	5.7	228	11.9	22.8	17.2	4.99	59.7	115.3	43.4	33.9	71.4	42.7	4.79	146.6	2.27	106.9	√	√	√		√			√		√	√	×
