# Supplementary material for: A diagnostic model for differentiating tuberculous spondylitis from pyogenic spondylitis: a retrospective case–control study
Source: Sci Rep. 2023 Jun 26;13:10337. doi: 10.1038/s41598-023-36965-w (PMC10293228; doi:10.1038/s41598-023-36965-w)
Supplement: Supplementary file 2 — Supplementary Information 2. [file 41598_2023_36965_MOESM2_ESM.xlsx]

## Sheet: Sheet1
				Laoratory findings
				blood infection markers								function of blood coagulation					kidney function tests		liver function tests				serum electrolytes				CT			MRI
				3.5-9.5*10^9/L	1.8-6.3*10^9/L	0.02-0.52*10^9/L	0-0.06*10^9/L	1.1-3.2*10^9/L	0.1-0.6*10^9/L	0-26mm/hour	0-10mg/L	125-350*10^9/L	11.0-14.5s	28-44s	14-21s	2-4g/L	45-84umol/L	75-145ml/min	40-55g/L	20-40g/L	7-40U/L	13-35U/L	3.5-5.3mmol/L	137-147mmol/L	2.03-2.54mmol/L	99-110mmol/L				vertebral involvement								cord signal changes	abscesses
No.	sex	age（years）	Course of disease（months）	leukocyte（WBC）	neutrophil（N）	eosinophil（E）	basophil（B）	lymphocyte（L）	monocyte（M）	ESR	CRP	platelets（PLT）	prothrombin time（PT）	activated partial thromboplastin time（APTT）	prothrombin time（TT）	fibrinogen（FIB）	creatinine（Cr）	GFR	albumin（A）	globulin（G）	ALT	AST	K	Na	Ca	Cl	Disc space narrowing	Bone destruction of vertebral body	Destruction of pedicle bone	single-segment	multiple-segments	cervical	thoracic	lumbar	sacral	spinal cord compression	radicular compression	√/×	unifocal	multifocal	intradiscal	epidural	paravertebral
1	M	79	1	7.76	5.93	0.16	0.03	1.28	0.36	113	76.46	217	14.5	27.5	17.7	7.49	85.4	75.7	32.4	47	69.5	60	4.49	134.8	2.06	102.4	√	√	×		√			√			√	×		√	√		√
2	M	67	2	7.61	5.51	0.41	0.02	1.26	0.41	120	124.87	345	13	43.5	19.5	8.18	55.7	103.8	36	32.2	14.3	17.7	4.16	148.3	2.31	105.3	√	√	×		√		√			√		×		√	√		√
3	F	69	1	13.07	12.09	0	0.01	0.52	0.44	96	34.15	42	12.6	47.1	14.6	8.46	48.2	96	30.3	20	43.9	53.7	3.47	137.9	2.37	103.5	×	√	×		√	√	√	√	√			×		√	√		√
4	F	67	1	5.52	4.47	0.03	0.02	0.78	0.22	101	88.27	253	12.2	30	16.6	7.92	30.6	113.1	39.9	29.3	28.2	21.5	3.84	136.2	2.36	98.1	×	√	×		√			√				×
5	F	66	36	7.52	5.65	0.05	0.06	1.28	0.48	120	66.46	421	15.3	40.4	18.3	6.39	38.4	105.6	33.7	48.8	12.8	17.3	3.85	139	2.19	103.9	√	√	√		√		√					×	√		√
6	M	66	2	11.16	8.65	0.22	0.03	1.32	0.94	96	28.56	254	12.6	27.9	16.9	5.53	66.3	97.3	37	28.9	27.9	19.3	3.74	139.4	2.12	105.9	√	√	×		√			√				×		√	√		√
7	F	65	1	7.74	5.84	0.33	0.06	1.06	0.45	118	43.54	439	14.6	27.8	18.7	7.44	65.8	84.4	36.7	29.5	10.9	11.1	4.36	139.3	2.1	101.5	√	√	×		√		√			√		×		√		√	√
8	F	63	1	7.15	3.83	0.24	0.03	2.65	0.4	64	5.91	262	12.5	28.2	17	6.23	57.2	108.9	33.4	23.5	13.2	16.7	3.75	143.8	1.97	109.1	√	√	×		√			√				×	√		√
9	M	61	12	8.94	6.17	0.08	0.05	1.91	0.72	33	0.57	276	14.6	37.8	16.7	4.5	95.9	74.6	44	24.3	10.8	19.8	3.98	145.1	2.42	111.3	√	√	×		√			√				×
10	M	60	1	6.42	4.63	0.17	0.04	1.21	0.36	103	39.12	311	11.3	28.2	16.9	7.48	52.7	111.6	42.4	29	5.1	8.6	4.77	139.5	2.51	103.4	√	√	×		√	√	√					×
11	M	57	12	10.32	8.26	0.01	0.01	1.49	0.56	24	0.5	158	9.1	24.5	19.2	2.35	59.1	108.7	37.8	32.5	49.5	22.9	4.44	141.8	2.25	108.5	√	√	×		√			√				×
12	M	56	1	10.32	7.2	0.1	0.03	1.82	1.17	120	106.45	468	13.7	30.1	17.2	7.5	91.9	82	35	42.9	17.4	16	5.15	141.6	2.2	106.2	√	√	√		√		√			√		×		√	√	√	√
13	M	56	2	5.07	3.01	0.24	0.04	1.37	0.41	26	8.12	302	11.2	28.1	18.1	3.99	58.1	110.2	38.9	25.5	12.4	14.6	3.78	141.9	2.25	111.2	√	√	×		√			√	√			×	√		√
14	M	51	3	4.47	3	0.09	0	1.14	0.24	120	40.84	228	13.8	34.8	17.6	6.39	61.2	111.8	33.7	38	15.9	14.8	3.79	138.9	2.18	104.8	√	√	×		√			√				×		√	√	√	√
15	M	51	1	9.44	6.28	0.59	0.05	1.82	0.71	99	21.56	317	12.3	29.3	16.9	6.22	72.2	104.4	37.5	39.6	97.5	45.6	4.58	134.6	2.27	98.5	√	√	×		√			√				×		√	√		√
16	M	51	1	3.36	2.06	0.03	0.01	0.98	0.28	120	30.5	193	12.6	26.5	17.4	5.28	61.4	111.6	32.2	24.2	24.8	13.3	4.1	140.5	2.05	106.8	√	√	×		√			√		√		×		√	√		√
17	M	50	10	10.16	8.38	0.06	0.02	0.88	0.81	118	138.08	397	14.5	38.2	17.5	8.39	58.9	114.3	37.9	32.4	20.2	22.4	4.73	135.3	2.25	101.3	√	√	×		√	√		√				√
18	M	50	3	10.42	7.93	0.01	0.02	1.58	0.88	61	81.61	442	12.8	27.1	17.6	6.19	48.8	123.5	30.7	35.1	3.1	8.7	3.64	137.8	2.04	96.3	√	√	×		√		√					×		√	√		√
19	F	44	2	8.93	6.9	0.08	0.03	1.58	0.34	114	50.97	394	12.9	28.1	18.1	7.92	57.2	108.1	40.1	36.2	8.9	10.2	4.21	143.1	2.3	106.8	√	√	×		√		√					×
20	M	44	12	6.09	4.28	0.01	0	0.86	0.94	84	33.42	73	10.5	28.4	15	4.73	69.3	111.5	35.4	20.2	55.5	66.2	3.73	134.5	2.1	101.2	√	√	×		√			√				×		√	√		√
21	M	34	1	6.65	4.46	0.01	0.03	1.51	0.64	83	8.22	406	15.2	43	16.5	5.99	47.2	140.1	43.6	22.7	23.6	16.8	4.43	136.9	2.35	104.5	×	√	×		√	√				√		×		√	√		√
22	M	71	60	5.19	2.83	0.04	0.02	1.86	0.44	97	65.85	310	12.8	28	18	7.44	47	108.2	35.2	33.7	22.1	28.6	3.6	140.5	2.07	100.9	√	√	×		√		√	√	√			×		√	√
23	F	67	12	8.57	5.94	0.15	0.02	1.95	0.51	58	16.07	376	10.7	24.7	16.8	6.73	41.5	102.3	32.6	22.5	27.1	21.4	4.01	143.4	2.02	109.5	×	√	×		√			√	√			×
24	M	64	4	8.38	6.34	0.04	0.03	1.53	0.45	108	13.81	367	13.8	37.4	18.3	6.48	42.1	119	38.3	36.1	17.3	9.8	4.41	135	2.26	100.6	√	√	×		√	√				√		×		√			√
25	M	62	3	15.68	13.56	0.13	0.05	1.05	0.89	93	56.04	311	11.4	25.4	16.4	8.1	50.7	111.8	33.7	26	77.5	25.1	4.57	134.9	2.08	101.3	√	√	×		√			√				×		√	√	√	√
26	F	57	3	12.26	10	0.16	0.02	1.57	0.5	120	170.54	322	13.9	29.1	16.6	7.98	64.6	91.3	31.1	46	61.2	42.7	4.53	142.9	2.16	107	√	√	×		√		√	√			√	×		√	√
27	M	57	1	17.82	16	0.02	0.02	1.05	0.73	120	119.31	278	12.7	26.7	16.2	8.1	47.6	118.8	39.7	24.6	152.2	58.3	4.28	139.4	2.16	99.9	√	√	×		√			√		√	√	×		√		√
28	F	53	4	6.53	4.55	0.03	0.04	1.57	0.34	120	36.46	470	11.5	26.6	17.2	7.12	37.8	116.3	42.5	33.1	39.5	31.5	4.24	140.2	2.36	104.4	√	√	×		√			√				×
29	F	53	72	8.47	5.58	0.05	0.03	2.52	0.29	40	3.82	180	10.9	23.1	15.4	3.82	53.9	103.5	43.2	27.4	11.5	22.6	3.91	142.1	2.33	106.8	√	√	×		√			√				×
30	M	52	12	9.14	6.46	0.2	0.03	1.74	0.71	42	51.61	283	10.9	27.2	15.8	7.98	64	109	41	26.7	26.8	20.6	4.66	142.6	2.26	106.8	√	√	×		√			√	√			×		√	√	√	√
31	M	51	1	6.02	4.8	0.01	0.01	0.85	0.36	36	37.98	111	13.8	31.3	16.8	5.01	90.2	86.2	37.5	37.4	24.5	23	3.83	140	2.14	107.8	√	√	√		√	√				√		√		√	√
32	M	49	1	5.71	4.24	0.15	0.05	0.99	0.28	95	25.91	214	10	23.3	16.2	2.96	99.1	78	39.6	35.8	31.1	59.8	4.44	140.7	2.19	106.1	×	√	×		√			√	√			×	√		√
33	F	48	36	5.04	3.58	0.21	0.02	0.97	0.26	66	4.88	191	10.8	29	17.3	3.07	54	107.2	38.9	26.7	19.5	19.6	3.89	143.7	2.18	109.8	×	√	×		√		√					×	√		√
34	M	47	2	12.5	10.1	0.11	0.03	1.5	0.76	60	71	313	13.7	36	16.9	6.32	57.1	118.3	46.8	31.4	162.6	62.4	4.14	140.1	2.41	107.3	×	√	×		√			√				×
35	M	66	1	12.46	10.84	0.01	0.01	1.26	0.34	101	86.14	391	11.4	24.2	14.1	8.72	83.5	85.1	41.6	33	33.6	33	4.76	136.5	2.39	106	√	√	×		√			√	√			×
36	M	37	3	7.38	5.93	0.04	0.02	1.04	0.35	31	1.34	153	12	35.7	16.5	4.78	70.8	116.1	48.6	22.9	20.2	18.6	4.69	142.4	2.36	109	√	√	×		√			√				×		√	√		√
37	M	41	1	17.76	12.43	0.16	0.04	4.26	0.87	38	21.58	212	10.4	26.4	18.4	4.86	68.2	114.7	33.4	25.3	50.3	18.8	4.03	138.9	2.04	106.6	×	√	×	√				√				×
38	F	55	3	3.98	2.25	0.16	0.02	1.29	0.25	25	0.65	137	12.8	32.1	15.8	3.83	47.7	106.3	38.4	28.5	5.1	18.4	4.16	139.6	2.2	112.2	×	√	×		√		√					×
39	F	49	5	6.32	4.27	0.14	0.01	1.52	0.38	99	13.18	437	13.4	37.9	16.5	6.14	42.6	115	40.3	24.2	24.6	22.6	3.89	137.8	2.23	105.3	√	√	×		√			√		√		×	√		√
40	F	46	6	3.65	1.77	0.31	0.02	1.24	0.32	65	5.1	158	12.8	27.8	17	4.41	61.9	103.9	37.7	24.3	25.6	24.6	4.4	140.3	2.29	109.8	×	√	×		√			√				×		√			√
41	F	46	2	8.46	6.36	0.09	0.02	1.31	0.68	57	4.62	299	12.1	26.1	17.8	3.13	45.2	115.2	37.1	38.3	116.1	123.8	4.29	141.8	2.22	109.2	×	√	×	√				√				×
42	M	75	48	8.16	7.03	0.09	0.04	0.54	0.47	54	19.53	199	12.5	29.3	16.1	4.48	77.4	85.7	37.5	21.7	12.3	12.3	3.72	141.2	2.18	104.2	×	√	×		√			√				×
43	M	64	3	11	9.09	0.03	0.01	1.23	0.64	61	0.5	324	12.1	25.4	17.5	5.28	46.9	113.8	37.2	27.6	43.4	31.1	5.08	135.9	2.15	103.7	×	√	×		√		√	√				×
44	F	54	3	5.32	3.33	0.08	0.01	1.56	0.34	79	6.65	385	12.7	27.3	17.1	5.32	41.1	112.4	37.5	27.4	25	29.6	4.21	141.4	2.33	108	√	√	×		√			√				×		√	√
45	F	53	6	8.99	7.27	0.12	0.04	1.15	0.41	95	14.76	316	12.7	37	15.5	5.48	40.6	113.6	46.2	32.3	76.5	36	3.76	146.2	2.36	105.5	√	√	×		√			√				×		√	√
46	M	52	1	13.94	12.1	0	0.01	0.86	0.86	103	225.52	373	11.6	27.6	16.3	8.1	55.2	115.8	30.5	37.7	8.7	11.3	3.96	132.7	2.3	96	×	√	×		√			√				×
47	M	50	1	11.7	8.75	0.01	0.02	2.01	0.9	40	35.59	334	11.8	27.7	16.3	7.58	63.9	110.6	38.7	23.8	106.5	37.1	3.65	141.3	2.21	103.7	√	√	×		√			√				×		√			√
