# Supplementary material for: A diagnostic model for differentiating tuberculous spondylitis from pyogenic spondylitis: a retrospective case–control study
Source: Sci Rep. 2023 Jun 26;13:10337. doi: 10.1038/s41598-023-36965-w (PMC10293228; doi:10.1038/s41598-023-36965-w)
Supplement: Supplementary file 3 — Supplementary Information 3. [file 41598_2023_36965_MOESM3_ESM.xlsx]

## Sheet: Sheet1
			blood infection markers	function of blood coagulation	liver function tests	MRI
			0-26mm/hour	2-4g/L	40-55g/L	vertebral involvement			abscesses
No.	sex	age（years）	ESR	fibrinogen（FIB）	albumin（A）	cervical	thoracic	spinal cord compression	paravertebral
1	M	61	7	1.91	40.1		√	√	√
2	F	18	43	4.45	41.6		√	√	√
3	M	34	29	2.99	43		√		√
4	F	42	22	3.67	39.8		√		√
5	M	53	120	5.48	42.8		√	√	√
6	F	73	77	5.06	43.1		√	√
7	F	75	61	5.22	41.5		√	√
8	F	22	54	3.72	43.2				√
9	F	69	70	4.57	49.7		√
10	F	48	100	4.68	40		√	√
11	F	32	31	4.48	40				√
12	F	46	52	4.14	40.6				√
13	F	69	81	5.22	38.2		√	√
14	F	69	81	5.22	38.2		√	√
15	M	35	25	4.27	47.7
16	F	74	120	7.83	40.9		√	√	√
17	M	31	78	5.93	48				√
18	F	23	59	5.06	40.9				√
19	M	77	62	6.77	35.3			√	√
20	M	69	21	3.63	41.1
21	M	37	49	5.23	39.6				√
22	M	48	48	4.77	36.8				√
23	M	50	42	5.22	33.1				√
24	M	76	45	7.34	39.7		√
25	M	55	120	7.56	30.6				√
