# Supplementary material for: A diagnostic model for differentiating tuberculous spondylitis from pyogenic spondylitis: a retrospective case–control study
Source: Sci Rep. 2023 Jun 26;13:10337. doi: 10.1038/s41598-023-36965-w (PMC10293228; doi:10.1038/s41598-023-36965-w)
Supplement: Supplementary file 4 — Supplementary Information 4. [file 41598_2023_36965_MOESM4_ESM.xlsx]

## Sheet: Sheet1
			blood infection markers	function of blood coagulation	liver function tests	MRI
			0-26mm/hour	2-4g/L	40-55g/L	vertebral involvement			abscesses
No.	sex	age（years）	ESR	fibrinogen（FIB）	albumin（A）	cervical	thoracic	spinal cord compression	paravertebral
1	F	61	75	4.64	43.6		√	√
2	F	49	34	4.05	34.8		√	√
3	F	57	38	3.5	39.3		√
4	F	64	64	7.13	27.9		√	√	√
5	F	48	35	3	35
6	F	69	71	5.06	39.2		√
7	M	41	91	6.77	39.9				√
8	F	75	86	4.27	37.4	√		√	√
9	F	60	69	5.73	32				√
10	F	76	93	6.19	36.2				√
11	M	72	50	4.05	42.5	√		√
12	M	42	44	5.08	34.7
13	M	80	100	6.52	36				√
14	F	71	111	5.94	32.4				√
15	F	74	62	7.34	42.7
16	F	67	87	6.53	41.7
17	M	65	71	6.13	36	√		√	√
18	M	56	39	6.77	35.6
19	F	49	108	6.36	36.6
20	M	48	64	8.04	32.1
21	M	76	86	8.07	23.4				√
